# Supplementary material for: Evaluating Prevalence of Preterm Postnatal Growth Faltering Using Fenton 2013 and INTERGROWTH-21st Growth Charts with Logistic and Machine Learning Models
Source: Nutrients. 2025 May 20;17(10):1726. doi: 10.3390/nu17101726 (PMC12114127; doi:10.3390/nu17101726)
Supplement: Supplementary file 1 [file nutrients-17-01726-s001.zip]

Archive with 1 entries (1 files):
- nutrients-3598546-supplementary.pdf
